# Supplementary material for: Microwave-Assisted Doping Engineering Construction of Spinel-Structured Nonstoichiometric Manganese Cobaltite with Mixed 1D/2D Morphology for Supercapacitor Application
Source: Molecules. 2025 Feb 14;30(4):873. doi: 10.3390/molecules30040873 (PMC11858410; doi:10.3390/molecules30040873)
Supplement: Supplementary file 1 [file molecules-30-00873-s001.zip]

Archive with 1 entries (1 files):
- molecules-3350813-supplementary.pdf
